# Supplementary material for: Combining location-and-scale batch effect adjustment with data cleaning by latent factor adjustment
Source: BMC Bioinformatics. 2016 Jan 12;17:27. doi: 10.1186/s12859-015-0870-z (PMC4710051; doi:10.1186/s12859-015-0870-z)
Supplement: Additional file 2 — This folder contains all necessary R-Code to reproduce and evaluate the real-data analyses and simulations, as well as Rda-files enabling fast evaluation of the corresponding results. (ZIP 2406 kb) [file 12859_2015_870_MOESM2_ESM.zip]

Archive with 85 entries (56 files):
- FAbatchPaper/CheckModelFit.R
- FAbatchPaper/ColoncbTranscr_preparationinfos.R
- FAbatchPaper/CrossBatchPredictionScript.R
- FAbatchPaper/CrossBatchPredictionSimulation.R
- FAbatchPaper/Datasets/
- FAbatchPaper/Datasets/DownloadedIntermediateData/
- FAbatchPaper/Datasets/DownloadedIntermediateData/E-GEOD-19314/
- FAbatchPaper/Datasets/DownloadedIntermediateData/E-GEOD-20266/
- FAbatchPaper/Datasets/DownloadedIntermediateData/E-GEOD-21422/
- FAbatchPaper/Datasets/DownloadedIntermediateData/E-GEOD-22544/
- FAbatchPaper/Datasets/DownloadedIntermediateData/E-GEOD-27562/
- FAbatchPaper/Datasets/DownloadedIntermediateData/E-GEOD-35574/
- FAbatchPaper/Datasets/DownloadedIntermediateData/E-GEOD-36194/
- FAbatchPaper/Datasets/DownloadedIntermediateData/E-GEOD-36458/
- FAbatchPaper/Datasets/DownloadedIntermediateData/E-GEOD-36701/
- FAbatchPaper/Datasets/DownloadedIntermediateData/E-GEOD-37772/
- FAbatchPaper/Datasets/DownloadedIntermediateData/E-GEOD-38873/
- FAbatchPaper/Datasets/DownloadedIntermediateData/E-GEOD-39672/
- FAbatchPaper/Datasets/DownloadedIntermediateData/E-GEOD-40611/
- FAbatchPaper/Datasets/DownloadedIntermediateData/E-GEOD-43190/
- FAbatchPaper/Datasets/DownloadedIntermediateData/E-GEOD-44132/
- FAbatchPaper/Datasets/DownloadedIntermediateData/E-GEOD-44281/
- FAbatchPaper/Datasets/DownloadedIntermediateData/E-GEOD-44456/
- FAbatchPaper/Datasets/DownloadedIntermediateData/E-GEOD-44861/
- FAbatchPaper/Datasets/DownloadedIntermediateData/E-TABM-276/
- FAbatchPaper/Datasets/DownloadedIntermediateData/GSE30884/
- FAbatchPaper/Datasets/DownloadedIntermediateData/GSE36487/
- FAbatchPaper/Datasets/PreparationScripts/
- FAbatchPaper/Datasets/PreparationScripts/AgeDichotomTranscr_preparationinfos.R
- FAbatchPaper/Datasets/PreparationScripts/AlcoholismTranscr_preparationinfos.R
- FAbatchPaper/Datasets/PreparationScripts/AutismTranscr_preparationinfos.R
- FAbatchPaper/Datasets/PreparationScripts/BipolardisorderMethyl_preparationinfos.R
- FAbatchPaper/Datasets/PreparationScripts/BreastCancerConcatenation_preparationinfos.R
- FAbatchPaper/Datasets/PreparationScripts/BreastcTranscr_preparationinfos.R
- FAbatchPaper/Datasets/PreparationScripts/ColonGastricEsophagealcSNPArray_preparationinfos.R
- FAbatchPaper/Datasets/PreparationScripts/EthnicityMethyl_preparationinfos.R
- FAbatchPaper/Datasets/PreparationScripts/GetAllData.R
- FAbatchPaper/Datasets/PreparationScripts/IBSTranscr_preparationinfos.R
- FAbatchPaper/Datasets/PreparationScripts/IUGRTranscr_preparationinfos.R
- FAbatchPaper/Datasets/PreparationScripts/PostpartumDepressionMethyl_preparationinfos.R
- FAbatchPaper/Datasets/PreparationScripts/pSSTranscr_preparationinfos.R
- FAbatchPaper/Datasets/PreparationScripts/SarcoidosisTranscr_preparationinfos.R
- FAbatchPaper/Datasets/PreparationScripts/WestNileVirusTranscr_preparationinfos.R
- FAbatchPaper/Datasets/ProcessedData/
- FAbatchPaper/EvaluationOfResults/
- FAbatchPaper/EvaluationOfResults/CrossBatchPredictionScript_EVALUATION.R
- FAbatchPaper/EvaluationOfResults/CrossBatchPredictionSimulation_EVALUATION.R
- FAbatchPaper/EvaluationOfResults/MainSimulationScript_EVALUATION.R
- FAbatchPaper/EvaluationOfResults/RealdataanalysisScript_EVALUATION.R
- FAbatchPaper/EvaluationOfResults/SimulationSignalExaggeration_EVALUATION.R
- FAbatchPaper/ExampleIntroduction.R
- FAbatchPaper/Functions/
- FAbatchPaper/Functions/RealdataanalysisSnowfallFunctions.R
- FAbatchPaper/Functions/SimulationSnowfallFunctions.R
- FAbatchPaper/InterimResults/
- FAbatchPaper/MainSimulationScript.R
- FAbatchPaper/README.txt
- FAbatchPaper/RealdataanalysisScript.R
- FAbatchPaper/Results/
- FAbatchPaper/Results/CrossbatchpredResults.Rda
- FAbatchPaper/Results/Figure1.pdf
- FAbatchPaper/Results/Figure2.pdf
- FAbatchPaper/Results/Figure3.pdf
- FAbatchPaper/Results/Figure4.pdf
- FAbatchPaper/Results/Figure5.pdf
- FAbatchPaper/Results/RealdataanalysisResults.Rda
- FAbatchPaper/Results/ResultsSimulationSignalExaggeration.Rda
- FAbatchPaper/Results/SimulationCrossbatchpredResults.Rda
- FAbatchPaper/Results/SimulationResults.Rda
- FAbatchPaper/Results/SupplementaryFigure1.pdf
- FAbatchPaper/Results/SupplementaryFigure10.pdf
- FAbatchPaper/Results/SupplementaryFigure11.pdf
- FAbatchPaper/Results/SupplementaryFigure12.pdf
- FAbatchPaper/Results/SupplementaryFigure13.pdf
- FAbatchPaper/Results/SupplementaryFigure14.pdf
- FAbatchPaper/Results/SupplementaryFigure2.pdf
- FAbatchPaper/Results/SupplementaryFigure3.pdf
- FAbatchPaper/Results/SupplementaryFigure4.pdf
- FAbatchPaper/Results/SupplementaryFigure5.pdf
- FAbatchPaper/Results/SupplementaryFigure6.pdf
- FAbatchPaper/Results/SupplementaryFigure7.pdf
- FAbatchPaper/Results/SupplementaryFigure8.pdf
- FAbatchPaper/Results/SupplementaryFigure9.pdf
- FAbatchPaper/SetupSimulation.R
- FAbatchPaper/SimulationSignalExaggeration.R
