# Supplementary material for: Combining location-and-scale batch effect adjustment with data cleaning by latent factor adjustment
Source: BMC Bioinformatics. 2016 Jan 12;17:27. doi: 10.1186/s12859-015-0870-z (PMC4710051; doi:10.1186/s12859-015-0870-z)
Supplement: Additional file 2 — This folder contains all necessary R-Code to reproduce and evaluate the real-data analyses and simulations, as well as Rda-files enabling fast evaluation of the corresponding results. (ZIP 2406 kb) [file 12859_2015_870_MOESM2_ESM.zip › FAbatchPaper/CrossBatchPredictionScript.R]

# Number of CPUs to use:

ncpus <- 18

# Make scenario grid:

scenariogrid <- expand.grid(batchlearnind=1:2, 
  batchremmethod=c("none", "fabatch", "combat", "fsvafast", "fsvaexact", "meancenter", 
  "standardize", "ratioa", "ratiog"))
  

# Use the same seed when applying the different methods:

set.seed(1234)
seeds <- sample(1000:10000000, size=2)
scenariogrid$seed <- sapply(scenariogrid$batchlearnind, function(x) seeds[x])


# Source functions for performing the analysis on the cluster:

source("./FAbatchPaper/Functions/RealdataanalysisSnowfallFunctions.R")


# Load 'snowfall'-Package for parallel computation:
require("snowfall")


# Initiate cluster:
sfInit(parallel=TRUE, cpus=ncpus, type = "MPI")

# Export all objects to the CPUs:
sfExportAll()

# Perform cross-batch prediction with batch effect removal:
CrossbatchpredResults <- sfLapply(1:nrow(scenariogrid), function(z) performCrossBatchPrediction(z))

# Stop the cluster:
sfStop()

# Save results:
save(CrossbatchpredResults, file="./FAbatchPaper/Results/CrossbatchpredResults.Rda")

# Clear the workspace:
rm(list=ls())
